# Supplementary material for: The Deficiency of Hypusinated eIF5A Decreases the Putrescine/Spermidine Ratio and Inhibits +1 Programmed Ribosomal Frameshifting during the Translation of Ty1 Retrotransposon in Saccharomyces cerevisiae
Source: Int J Mol Sci. 2024 Feb 1;25(3):1766. doi: 10.3390/ijms25031766 (PMC10855120; doi:10.3390/ijms25031766)
Supplement: Supplementary file 1 [file ijms-25-01766-s001.zip]

Archive with 1 entries (1 files):
- ijms-2771793-supplementary.pdf
